# Supplementary material for: Trichoderma Species from Semiarid Regions and Their Antagonism Against the Microorganisms That Cause Pepper Wilt
Source: J Fungi (Basel). 2025 Feb 21;11(3):174. doi: 10.3390/jof11030174 (PMC11942951; doi:10.3390/jof11030174)
Supplement: Supplementary file 1 [file jof-11-00174-s001.zip]

Archive with 1 entries (1 files):
- jof-3395232-supplementary.pdf
